# Supplementary material for: Naturally occurring mutations in envelope mediate virulence of Usutu virus
Source: mBio. 2025 Sep 12;16(10):e01593-25. doi: 10.1128/mbio.01593-25 (PMC12506040; doi:10.1128/mbio.01593-25)
Supplement: Supplemental material — Data that were used to construct figures in main and supplemental text. [file mbio.01593-25-s0002.xlsx]

## Sheet: Figure 1A
Survival
Mouse	Virus	day of euthanasia	meet endpoint criteria	study termination
M101-0724	UG2012	5	y	13
M102-0724	UG2012	5	y	13
M103-0724	UG2012	5	y	13
M104-0724	UG2012	5	y	13
M105-0724	UG2012	5	y	13
M106-0724	UG2012	4.5	y	13
M107-0724	UG2012	5	y	13
M108-0724	UG2012	5	y	13
M109-0724	NE2016	6	y	13
M110-0724	NE2016	13	n	13
M111-0724	NE2016	13	n	13
M112-0724	NE2016	7	y	13
M113-0724	NE2016	13	n	13
M114-0724	NE2016	13	n	13
M115-0724	NE2016	13	n	13
M116-0724	NE2016	9	y	13

## Sheet: Figure 1B and S2
Additional monitoring was performed on mice below 90% starting weight
% starting weight
Mouse	Virus	Day 0	Day 1	Day 2	Day 3	Day 4	Day 5	Day 6	Day 7	Day 8	Day 9	Day 10	Day 11	Day 12	Day 13
M101-0724	UG2012	100	101.905	100	95.7143	91.4286	82.381
M102-0724	UG2012	100	100.926	99.0741	98.6111	88.8889	81.0185
M103-0724	UG2012	100	100	96.9432	100	91.2664	81.6594
M104-0724	UG2012	100	99.3443	98.3607	97.0492	89.5082	82.2951
M105-0724	UG2012	100	97.5524	96.8531	95.8042	88.4615	81.4685
M106-0724	UG2012	100	98.5075	97.7612	96.6418	88.806
M107-0724	UG2012	100	98.2456	96.1404	96.4912	90.8772	81.0526
M108-0724	UG2012	100	100	100	98.5646	88.9952	77.9904
M109-0724	NE2016	100	100	100.588	104.118	99.4118	88.8235	85.2941
M110-0724	NE2016	100	99.5305	97.1831	98.1221	96.7136	92.9577	93.8967	93.8967	96.7136	95.3052	97.6526	97.6526	100.469	100
M111-0724	NE2016	100	100	99.5495	101.802	101.351	96.8468	93.2432	95.045	98.1982	101.351	102.703	100	101.802	102.252
M112-0724	NE2016	100	97.6834	98.8417	98.0695	98.0695	94.2085	88.417	84.1699
M113-0724	NE2016	100	97.8417	97.482	98.9209	96.4029	94.2446	92.0863	93.5252	95.3237	97.482	97.482	96.7626	98.2014	98.5612
M114-0724	NE2016	100	99.2647	100.368	100.368	99.2647	96.3235	91.1765	92.2794	93.3824	94.8529	95.9559	97.4265	97.7941	98.8971
M115-0724	NE2016	100	98.4436	97.6654	97.2763	96.8872	92.607	88.716	91.0506	92.2179	96.4981	96.8872	97.2763	98.0545	95.3307
M116-0724	NE2016	100	98.1685	96.337	98.1685	95.9707	94.8718	89.7436	87.1795	86.0806	84.2491

## Sheet: Figure 1C
Viremia in log10 pfu/mL
Limit of detection is 2
Samples below limit of detection were plotted at 1.69897
Mouse	Virus	dpi 3	dpi 4	dpi 5
M101-0724	UG2012	3.92942	6.34242	6.53148
M102-0724	UG2012	5.61278	7.50515	7.65321
M103-0724	UG2012	5.57978	6.97313	7.39794
M104-0724	UG2012	4.98227	7.77085	7.44716
M105-0724	UG2012	4.74819	6.83251	6.64345
M106-0724	UG2012	5.07918	7.86332	euthanized prior
M107-0724	UG2012	4.77815	6.74819	6.66276
M108-0724	UG2012	5.06819	7.07555	7.39794
M109-0724	NE2016	3	3.82607	4.78533
M110-0724	NE2016	2.90309	3.43136	3.77085
M111-0724	NE2016	3.17609	3.92942	3.53148
M112-0724	NE2016	3.57978	4.30103	4.66276
M113-0724	NE2016	2.95424	2.8451	3.41497
M114-0724	NE2016	2.60206	2.69897	3.57978
M115-0724	NE2016	2.60206	3.07918	3.66276
M116-0724	NE2016	3	3.60206	4.34242

## Sheet: Figure 2B
Survival
First study
Mouse	Virus	day of euthanasia	meet endpoint criteria	study termination
M5	NE2016ic	6	n	6
M6	NE2016ic	6	n	6
M7	NE2016ic	6	n	6
M8	NE2016ic	6	n	6
M9	NE2016/UG2012 C-prM-E	6	y	6
M10	NE2016/UG2012 C-prM-E	6	n	6
M11	NE2016/UG2012 C-prM-E	6	n	6
M12	NE2016/UG2012 C-prM-E	6	y	6
M17	NE2016/UG2012 NS1-NS2a-NS2b	6	n	6
M18	NE2016/UG2012 NS1-NS2a-NS2b	6	n	6
M19	NE2016/UG2012 NS1-NS2a-NS2b	6	n	6
M20	NE2016/UG2012 NS1-NS2a-NS2b	6	n	6
M25	NE2016/UG2012 NS3-NS5	6	n	6
M26	NE2016/UG2012 NS3-NS5	6	n	6
M27	NE2016/UG2012 NS3-NS5	6	n	6
M28	NE2016/UG2012 NS3-NS5	6	n	6
second study
Mouse	Virus	day of euthanasia	meet endpoint criteria	study termination
M5	NE2016ic	13	n	13
M6	NE2016ic	13	n	13
M7	NE2016ic	13	n	13
M8	NE2016ic	13	n	13
M9	NE2016/UG2012 C-prM-E	7.5	y	13
M10	NE2016/UG2012 C-prM-E	13	n	13
M11	NE2016/UG2012 C-prM-E	5.5	y	13
M12	NE2016/UG2012 C-prM-E	5.5	y	13
M17	NE2016/UG2012 NS1-NS2a-NS2b	13	n	13
M18	NE2016/UG2012 NS1-NS2a-NS2b	13	n	13
M19	NE2016/UG2012 NS1-NS2a-NS2b	13	n	13
M20	NE2016/UG2012 NS1-NS2a-NS2b	13	n	13
third study
Mouse	Virus	day of euthanasia	meet endpoint criteria	study termination
M29	NE2016/UG2012 NS3-NS5	13	n	13
M30	NE2016/UG2012 NS3-NS5	8.5	y	13
M31	NE2016/UG2012 NS3-NS5	13	n	13
M32	NE2016/UG2012 NS3-NS5	13	n	13

## Sheet: Figure 2C and S3
Additional monitoring was performed on mice below 90% starting weight
First study
% starting weight
Mouse	Virus	Day 0	Day 1	Day 2	Day 3	Day 4	Day 5	Day 6
M5	NE2016ic	100	97.9167	96.6667	97.0833	96.25	92.9167	89.5833
M6	NE2016ic	100	99.1597	98.3193	99.1597	99.1597	97.0588	92.437
M7	NE2016ic	100	100	102.116	101.058	101.058	95.2381	89.9471
M8	NE2016ic	100	98.9418	101.058	100	95.2381	94.1799	91.0053
M9	NE2016/UG2012 C-prM-E	100	98.4962	97.3684	96.9925	94.7368	89.0977	83.4586
M10	NE2016/UG2012 C-prM-E	100	98.1618	97.7941	98.8971	95.9559	92.2794	87.5
M11	NE2016/UG2012 C-prM-E	100	98.4615	98.4615	98.4615	93.8462	91.7949	87.1795
M12	NE2016/UG2012 C-prM-E	100	98.4536	99.4845	99.4845	93.8144	89.1753	84.0206
M17	NE2016/UG2012 NS1-NS2a-NS2b	100	96.7871	96.7871	97.1888	95.5823	95.5823	92.3695
M18	NE2016/UG2012 NS1-NS2a-NS2b	100	98.9899	96.9697	98.4848	97.9798	93.9394	90.9091
M19	NE2016/UG2012 NS1-NS2a-NS2b	100	100	98.9848	99.4924	97.4619	92.3858	87.8173
M20	NE2016/UG2012 NS1-NS2a-NS2b	100	101.02	101.02	101.531	98.4694	94.3878	89.7959
M25	NE2016/UG2012 NS3-NS5	100	98.69	97.3799	96.5066	96.5066	98.2533	97.8166
M26	NE2016/UG2012 NS3-NS5	100	100.488	101.951	102.439	100.976	100.976	102.927
M27	NE2016/UG2012 NS3-NS5	100	100.483	100	100.483	100.483	99.0338	96.6184
M28	NE2016/UG2012 NS3-NS5	100	102.825	103.39	103.39	101.695	103.39	104.52
second study
% starting weight
Mouse	Virus	Day 0	Day 1	Day 2	Day 3	Day 4	PM	Day 5	PM	Day 6	PM	Day 7	PM	Day 8	Day 9	Day 10	Day 11	Day 12	Day 13
M5	NE2016ic	100	100.791	97.2332	98.0237	97.2332		96.0474		90.5138		92.8854		94.0711	94.0711	94.0711	94.0711	93.6759	94.0711
M6	NE2016ic	100	101.802	99.0991	103.153	103.153		98.6486		96.3964		98.1982		101.802	101.802	100.901	100.45	100.901	100.901
M7	NE2016ic	100	98.2353	97.0588	98.8235	98.2353		94.1176		92.3529		96.4706		97.6471	98.2353	99.4118	96.4706	95.2941	99.4118
M8	NE2016ic	100	101.124	101.124	105.056	100.562		97.191		94.9438		102.247		105.056	105.056	105.056	102.809	101.685	104.494
M9	NE2016/UG2012 C-prM-E	100	97.3684	97.807	98.6842	97.807		93.4211		86.4035		85.5263
M10	NE2016/UG2012 C-prM-E	100	96.4602	97.7876	100.885	96.9027		94.2478		87.6106		87.1681		89.823	91.1504	95.5752	94.2478	93.3628	96.0177
M11	NE2016/UG2012 C-prM-E	100	97.7778	100	96.1111	92.7778		87.7778	83.3333
M12	NE2016/UG2012 C-prM-E	100	100.505	98.4848	96.9697	92.4242		86.8687	83.3333
M17	NE2016/UG2012 NS1-NS2a-NS2b	100	99.5984	98.7952	98.7952	97.1888		94.3775		89.9598		90.7631		93.5743	93.5743	95.5823	95.5823	95.1807	96.3855
M18	NE2016/UG2012 NS1-NS2a-NS2b	100	98.0469	98.4375	97.6562	98.8281		97.2656		94.5312		95.7031		96.0938	97.6562	98.4375	99.2187	99.2187	98.8281
M19	NE2016/UG2012 NS1-NS2a-NS2b	100	97.5845	98.0676	98.0676	95.6522		95.1691		92.7536		93.7198		96.1353	98.5507	98.0676	97.1014	97.5845	97.5845
M20	NE2016/UG2012 NS1-NS2a-NS2b	100	100.505	96.9697	99.4949	96.4646		95.4545		89.899		93.4343		96.9697	97.9798	98.4848	97.9798	98.4848	98.4848
third study
% starting weight
Mouse	Virus	Day 0	Day 1	Day 2	Day 3	Day 4	Day 4.5	Day 5	Day 5.5	Day 6	Day6.5	Day 7	Day 7.5	Day 8	Day8.5	Day 9	Day 10	Day 11	Day 12	Day 13
M29	NE2016/UG2012 NS3-NS5	100	98.7179	98.2906	100	97.8632		97.4359		97.0085		95.7265		97.0085		97.8632	100	99.5726	97.8632	97.0085
M30	NE2016/UG2012 NS3-NS5	100	100.405	101.215	103.644	100		102.429		101.215		96.3563		87.0445	84.2105
M31	NE2016/UG2012 NS3-NS5	100	101.111	100.556	103.889	100		101.667		100		102.222		102.222		104.444	105	104.444	101.667	103.889
M32	NE2016/UG2012 NS3-NS5	100	101.075	99.4624	103.763	101.075		101.613		103.763		103.763		102.151		103.226	105.376	103.763	103.763	104.301

## Sheet: Figure 2D
Viremia in log10 pfu/mL
Limit of detection is 2
Samples below limit of detection were plotted at 1.69897
Mouse	Virus	dpi 3	dpi 4	dpi 5
M5	NE2016ic	2.60206	3.23045	3.30103
M6	NE2016ic	2.8451	2.60206	2.30103
M7	NE2016ic	1.69897	2.90309	2.69897
M8	NE2016ic	2.30103	3.57978	3.07918
M9	NE2016/UG2012 C-prM-E	3.96848	4.74036	3.44716
M10	NE2016/UG2012 C-prM-E	3.8451	4.6902	3.53148
M11	NE2016/UG2012 C-prM-E	3.20412	4.4624	3.69897
M12	NE2016/UG2012 C-prM-E	3.81291	4.15534	3.39794
M17	NE2016/UG2012 NS1-NS2a-NS2b	2.47712	3.72428	3.49136
M18	NE2016/UG2012 NS1-NS2a-NS2b	1.69897	3.39794	3.07918
M19	NE2016/UG2012 NS1-NS2a-NS2b	1.69897	3.39794	3.6902
M20	NE2016/UG2012 NS1-NS2a-NS2b	2.47712	3.83251	3.96848
M25	NE2016/UG2012 NS3-NS5	1.69897	1.69897	1.69897
M26	NE2016/UG2012 NS3-NS5	1.69897	1.69897	1.69897
M27	NE2016/UG2012 NS3-NS5	1.69897	1.69897	2
M28	NE2016/UG2012 NS3-NS5	1.69897	1.69897	1.69897
second study
Mouse	Virus	dpi 3	dpi 4	dpi 5
M5	NE2016ic	1.69897	3.27875	3.82607
M6	NE2016ic	1.69897	3.36173	2.90309
M7	NE2016ic	1.69897	2.95424	3.66276
M8	NE2016ic	2	3	3.39794
M9	NE2016/UG2012 C-prM-E	4.0569	4.76343	4.30103
M10	NE2016/UG2012 C-prM-E	3.98677	4.81291	4.23045
M11	NE2016/UG2012 C-prM-E	4.54407	6.02119	no sample
M12	NE2016/UG2012 C-prM-E	4.53148	5.51851	no sample
M17	NE2016/UG2012 NS1-NS2a-NS2b	2.69897	3.47712	3.57978
M18	NE2016/UG2012 NS1-NS2a-NS2b	1.69897	2.90309	3.14613
M19	NE2016/UG2012 NS1-NS2a-NS2b	1.69897	1.69897	2.69897
M20	NE2016/UG2012 NS1-NS2a-NS2b	1.69897	2.90309	3.77815
third study
Mouse	Virus	dpi 3	dpi 4	dpi 5
M29	NE2016/UG2012 NS3-NS5	1.69897	1.69897	3.04139
M30	NE2016/UG2012 NS3-NS5	1.69897	1.69897	2.30103
M31	NE2016/UG2012 NS3-NS5	1.69897	1.69897	1.69897
M32	NE2016/UG2012 NS3-NS5	1.69897	1.69897	1.69897

## Sheet: Figure 3B
Survival
First study
Mouse	Virus	day of euthanasia	meet endpoint criteria	study termination
M5	NE2016ic	13	n	13
M6	NE2016ic	13	n	13
M7	NE2016ic	13	n	13
M8	NE2016ic	6.5	y	13
M9	NE2016/UG2012 C	13	n	13
M10	NE2016/UG2012 C	13	n	13
M11	NE2016/UG2012 C	13	n	13
M12	NE2016/UG2012 C	9	y	13
M13	NE2016/UG2012 C	13	n	13
M19	NE2016/UG2012 E	8.5	y	13
M20	NE2016/UG2012 E	7	y	13
M21	NE2016/UG2012 E	5.5	y	13
M22	NE2016/UG2012 E	6.5	y	13
M23	NE2016/UG2012 E	9	y	13
Second study
Mouse	Virus	day of euthanasia	meet endpoint criteria	study termination
M1-0124	NE2016ic	13	n	13
M2-0124	NE2016ic	13	n	13
M3-0124	NE2016ic	13	n	13
M4-0124	NE2016ic	13	n	13
M5-0124	NE2016/UG2012 C	13	n	13
M6-0124	NE2016/UG2012 C	13	n	13
M7-0124	NE2016/UG2012 C	13	n	13
M8-0124	NE2016/UG2012 E	7	y	13
M9-0124	NE2016/UG2012 E	13	n	13
M10-0124	NE2016/UG2012 E	13	n	13

## Sheet: Figure 3C and S4
Weights
Additional monitoring was performed on mice below 90% starting weight
First Study
% starting weight
Mouse	Virus	Day 0	Day 1	Day 2	Day 3	Day 4	Day 4.5	Day 5	Day 5.5	Day 6	Day6.5	Day 7	Day 7.5	Day 8	Day8.5	Day 9	Day 10	Day 11	Day 12	Day 13
M5	NE2016ic	100	98.6957	98.2609	99.5652	98.2609		94.3478		87.3913	86.5217	91.3043		93.4783		91.3043	95.2174	97.3913	97.8261	99.5652
M6	NE2016ic	100	98.7395	98.7395	97.479	97.479		93.2773		91.5966		94.958		93.6975		93.2773	97.8992	97.8992	99.5798	98.7395
M7	NE2016ic	100	99.4737	98.4211	102.632	98.4211		94.7368		93.1579		97.8947		101.579		103.684	104.737	103.684	101.579	103.684
M8	NE2016ic	100	100.575	98.2759	101.149	97.7011		90.2299		85.0575	83.908
M9	NE2016/UG2012 C	100	100.373	99.2537	101.119	100		96.6418		95.1493		96.2687		97.3881		96.6418	98.8806	100.746	100.373	101.866
M10	NE2016/UG2012 C	100	99.635	99.635	100.73	100		93.0657		88.3212	88.3212	89.0511		89.781	89.0511	91.9708	93.0657	95.9854	97.0803	99.635
M11	NE2016/UG2012 C	100	100	97.7778	98.5185	97.037		94.8148		92.5926		94.4444		93.7037		92.963	93.7037	94.8148	94.8148	97.4074
M12	NE2016/UG2012 C	100	98.5222	96.5517	98.5222	96.5517		97.0443		95.5665		98.0296		90.6404		85.7143
M13	NE2016/UG2012 C	100	99.4819	97.9275	97.9275	95.3368		91.7098		93.7824		96.8912		100.518		102.073	98.9637	98.9637	98.4456	101.036
M19	NE2016/UG2012 E	100	98.8095	97.619	97.619	97.619		96.0317		92.0635		89.2857	90.873	87.3016	84.5238
M20	NE2016/UG2012 E	100	97.9839	97.9839	97.5806	95.9677		93.5484		87.0968	85.4839	84.6774
M21	NE2016/UG2012 E	100	98.8327	97.6654	96.8872	93.3852		86.3813	82.4903
M22	NE2016/UG2012 E	100	98.773	101.227	101.227	96.9325		90.7975		86.5031	82.8221
M23	NE2016/UG2012 E	100	100	100	100	94.152		90.6433		86.5497	85.9649	88.8889	86.5497	85.9649	87.1345	86.5497	84.7953
Second study
% starting weight
Mouse	Virus	Day 0	Day 1	Day 2	Day 3	Day 4	Day 4.5	Day 5	Day 6	Day 7	Day 8	Day 8.5	Day 9	Day 10	Day 11	Day 12	Day 13
M1-0124	NE2016ic	100	101.515	99.2424	99.2424	99.2424		99.2424	96.5909	95.0758	97.3485		97.7273	97.7273	98.1061	98.1061	97.7273
M2-0124	NE2016ic	100	100.402	99.1968	100.803	99.5984		96.7871	101.606	93.9759	95.1807		95.5823	93.9759	95.5823	96.3855	96.7871
M3-0124	NE2016ic	100	100	100	102.857	99.5238		96.6667	95.7143	97.1429	100		97.1429	96.6667	97.1429	97.619	95.7143
M4-0124	NE2016ic	100	101.111	100	101.111	99.4444		96.1111	93.8889	93.8889	99.4444		101.111	102.222	101.667	99.4444	99.4444
M5-0124	NE2016/UG2012 C	100	99.6441	98.2206	98.5765	97.153		94.306	92.5267	92.5267	94.6619		92.8826	95.0178	95.7295	97.8648	98.2206
M6-0124	NE2016/UG2012 C	100	98.9091	96	97.0909	94.9091		94.5455	89.0909	90.5455	92.7273		94.9091	97.0909	94.5455	95.2727	96.3636
M7-0124	NE2016/UG2012 C	100	100	99.4595	102.162	100		99.4595	99.4595	101.622	101.622		104.324	105.946	103.784	104.324	105.405
M8-0124	NE2016/UG2012 E	100	98.8636	98.1061	99.6212	97.3485		92.803	85.9848	84.8485
M9-0124	NE2016/UG2012 E	100	99.6678	99.0033	99.0033	97.3422		94.6844	91.0299	91.0299	90.3654		92.691	92.691	92.691	91.0299	91.3621
M10-0124	NE2016/UG2012 E	100	100	101.869	101.869	99.0654		94.3925	89.7196	90.1869	87.8505	87.3832	88.3178	91.1215	95.7944	99.5327	98.1308

## Sheet: Figure 3D
Viremia in log10 pfu/mL
Limit of detection is 2
Samples below limit of detection were plotted at 1.69897
study 1
Mouse	Virus	dpi 3	dpi 4	dpi 5
M5	NE2016ic	2.8451	3.77085	3.74819
M6	NE2016ic	2.30103	3.14613	3.66276
M7	NE2016ic	1.69897	3.17609	2.90309
M8	NE2016ic	3.43136	4.1271	4.23045
M9	NE2016/UG2012 C	2.47712	3.70757	2.8451
M10	NE2016/UG2012 C	3.14613	4.77085	4.08279
M11	NE2016/UG2012 C	2.77815	3.5682	2.60206
M12	NE2016/UG2012 C	1.69897	2.30103	2.47712
M13	NE2016/UG2012 C	2.47712	3.69897	2.77815
M19	NE2016/UG2012 E	1.69897	3.69897	4.54407
M20	NE2016/UG2012 E	1.69897	3.90309	3.92428
M21	NE2016/UG2012 E	3.80618	5.4624	5.87506
M22	NE2016/UG2012 E	3.85126	5.32222	3.77815
M23	NE2016/UG2012 E	3.65321	4.17026	3.74036
study 2
Mouse	Virus	dpi 3	dpi 4	dpi 5
M1-0124	NE2016ic	2	3.36173	3.47712
M2-0124	NE2016ic	2	3.8451	3.74036
M3-0124	NE2016ic	1.69897	1.69897	2.69897
M4-0124	NE2016ic	2	2.30103	2.69897
M5-0124	NE2016/UG2012 C	2.8451	3.61278	3.5563
M6-0124	NE2016/UG2012 C	1.69897	4.49136	3.77085
M7-0124	NE2016/UG2012 C	2	1.69897	2
M8-0124	NE2016/UG2012 E	3.5682	5.11394	4.50515
M9-0124	NE2016/UG2012 E	2.95424	4.77815	4.43136
M10-0124	NE2016/UG2012 E	2.95424	4.4624	3.87506

## Sheet: Figure 4B
Survival
First study
Mouse	Virus	day of euthanasia	meet endpoint criteria	study termination
M1-0424	NE2016ic	13	n	13
M2-0424	NE2016ic	13	n	13
M3-0424	NE2016ic	13	n	13
M4-0424	NE2016ic	13	n	13
M5-0424	NE2016 E-S52N	13	n	13
M6-0424	NE2016 E-S52N	9	y	13
M7-0424	NE2016 E-S52N	8	y	13
M8-0424	NE2016 E-S52N	13	n	13
M9-0424	NE2016 E-N88D	13	n	13
M10-0424	NE2016 E-N88D	13	n	13
M11-0424	NE2016 E-N88D	13	n	13
M12-0424	NE2016 E-N88D	13	n	13
M13-0424	NE2016 E-E179K	13	n	13
M14-0424	NE2016 E-E179K	13	n	13
M15-0424	NE2016 E-E179K	13	n	13
M16-0424	NE2016 E-E179K	13	n	13
M17-0424	NE2016 E-L231S	13	n	13
M18-0424	NE2016 E-L231S	8	y	13
M19-0424	NE2016 E-L231S	13	n	13
M20-0424	NE2016 E-L231S	8	y	13
M21-0424	NE2016 E-T238I	13	n	13
M22-0424	NE2016 E-T238I	13	n	13
M23-0424	NE2016 E-T238I	6	y	13
M24-0424	NE2016 E-T238I	13	n	13
M25-0424	NE2016 E-T344S	13	n	13
M26-0424	NE2016 E-T344S	8	y	13
M27-0424	NE2016 E-T344S	6	y	13
M28-0424	NE2016 E-T344S	13	n	13
second study
Mouse	Virus	day of euthanasia	meet endpoint criteria	study termination
M1-0724	NE2016ic	13	n	13
M2-0724	NE2016ic	9.5	y	13
M3-0724	NE2016ic	13	n	13
M4-0724	NE2016ic	13	n	13
M5-0724	NE2016 E-S52N	13	n	13
M6-0724	NE2016 E-S52N	13	n	13
M7-0724	NE2016 E-S52N	13	n	13
M8-0724	NE2016 E-S52N	13	n	13
M9-0724	NE2016 E-N88D	13	n	13
M10-0724	NE2016 E-N88D	13	n	13
M11-0724	NE2016 E-N88D	13	n	13
M12-0724	NE2016 E-N88D	13	n	13
M13-0724	NE2016 E-E179K	13	n	13
M14-0724	NE2016 E-E179K	13	n	13
M15-0724	NE2016 E-E179K	9.5	y	13
M16-0724	NE2016 E-E179K	13	n	13
M17-0724	NE2016 E-L231S	13	n	13
M18-0724	NE2016 E-L231S	7	y	13
M19-0724	NE2016 E-L231S	13	n	13
M20-0724	NE2016 E-L231S	7.5	y	13
M21-0724	NE2016 E-T238I	13	n	13
M22-0724	NE2016 E-T238I	13	n	13
M23-0724	NE2016 E-T238I	13	n	13
M24-0724	NE2016 E-T238I	6	y	13
M25-0724	NE2016 E-T344S	13	n	13
M26-0724	NE2016 E-T344S	13	n	13
M27-0724	NE2016 E-T344S	13	n	13
M28-0724	NE2016 E-T344S	7.5	y	13

[truncated: 7 more sheets: Figure 4C and S5, Figure 4D, Figure 5, Figure 6B, Figure 6C and S6, Figure 6D, Figure S1]
